# Supplementary material for: Functional Characterization of Spinocerebellar Ataxia Associated Dynorphin A Mutant Peptides
Source: Biomedicines. 2021 Dec 11;9(12):1882. doi: 10.3390/biomedicines9121882 (PMC8698333; doi:10.3390/biomedicines9121882)
Supplement: Supplementary file 1 [file biomedicines-09-01882-s001.zip]

Archive with 1 entries (1 files):
- biomedicines-1485896-supplementary.pdf
